# Supplementary material for: Identification of S100A8-correlated genes for prediction of disease progression in non-muscle invasive bladder cancer
Source: BMC Cancer. 2010 Jan 25;10:21. doi: 10.1186/1471-2407-10-21 (PMC2828413; doi:10.1186/1471-2407-10-21)
Supplement: Additional file 1 — The list of gene networks. Top10 list of gene networks constructed by Ingenuity™ Pathway Analysis. [file 1471-2407-10-21-S1.XLS]

## Sheet: Sheet0
Additional file 1 – The list of gene networks. Top10 list of gene networks from IngenuityTM Pathway Analysis
Network ID	Molecules in network	Score*	# of genes in list	Associated functions
1	14-3-3, ABLIM1, Akt, ARHGAP11A, C9ORF61, CDC25A, CDC25B, Cdc25B/C, CEACAM6 (includes EG:4680), CHEK1, FAM125B, GARS, GPI, GRB10, H2AFX, HIST2H3C, HMGB2, KIAA1217, KIF14, KIF23, MCAM, MTHFD2, NEDD4L, PARP3, PLK1, PPFIBP2, PRC1, Raf, SFN, STC2, TBC1D1, TOP2A, TRIB3, TSC1, YWHAH	44	31	Cancer, Cell Cycle, Reproductive System Disease
2	AURKA, CA9, COL7A1, ENTPD1, ERK, Glutathione peroxidase, GPX3, HERC5, HMMR, IL17RD, Importin beta, JUN/JUNB/JUND, KIF15, KISS1R, LIN9, Mac1, MKI67, MUC1, NAMPT, NIN, NTF4, PRDX1, RCAN1, S100A7, SECISBP2, SLA, SOD2, SRXN1, TPX2, TREM1, TRIB1, TXNIP, TXNRD1, UBE2L6, UCN2	41	30	Small Molecule Biochemistry, Cancer, Cellular Response to Therapeutics
3	ABCG1, ASF1B, C8, CCL11, CCRN4L, CD163, CFB, CHAF1B, CHST6, CP, CXCL2, FXR ligand-FXR-Retinoic acid-RXR&alpha;, HDL, IL1B, KLK7, LCP1, LXR ligand-LXR-Retinoic acid-RXR&alpha;, NCOR-LXR-Oxysterol-RXR-9 cis RA, OSM, PDZK1IP1, PHLDA1, PLA2G7, PLTP, RNASE7, S100A8, S100A9, S100A12, SAA2, SCARB1, SLC14A1, SLC1A3, SLCO1B3, SLPI, TYMP, ZNF467	41	30	Cell-To-Cell Signaling and Interaction, Hematological System Development and Function, Immune Cell Trafficking
4	ATPase, Basc, BLM, CDC45L, CDCA4, CEP72, COL10A1, DNA-directed DNA polymerase, E2F1, E2F2, FEN1, IL17R, Jnk, KIF20B, MAD2L2, MAGEA6, MCM10, NDRG1, PHYHIP, POLA2, POLD1, POLQ, PSMC2, RAD51, RAD51AP1, RAD54L, RFC3, RFC4, RPA, RPN2, SERPINB3, SERPINB4, SH2D2A, SRPRB, TTK	39	29	Gene Expression, DNA Replication, Recombination, and Repair, Cell Morphology
5	ADHFE1, CAT, CDCA7, Cytochrome c, DEGS1, DEPDC1, DHCR24, EML2, ERO1L, FADS1, Gsk3, HIST1H1C, HMGCS1, HMOX1, Hsp27, IER3, KANK1, MIR124, MPHOSPH9, NEK6, NFIL3, Oxidoreductase, PDGF BB, PDIA5, PLOD1, PLOD2, PLOD3, Procollagen-lysine 5-dioxygenase, PTPRU, RECQL4, SLC22A5, SNRPG, TEAD4, UHRF1, UNC5B	37	28	Lipid Metabolism, Small Molecule Biochemistry, Cancer
6	APC, AURKB, BUB1, BUB1B, CCNB1, CCNB2, Cdc2, CDC2, CDC7, CDC20, Cdc25, CDC25C, CDCA8, CDKN3, CENPA, CENPE, CENPH (includes EG:64946), Cyclin B, EXO1, FAM3B, FOXM1, GPNMB, HIST1H3C, IL6, KIAA0101, KIF11, KIF2C, Mpf, NDC80, OIP5, PKMYT1, SBNO2, SGOL1, SNX10, SPC25	33	30	Cell Cycle, Cell-mediated Immune Response, Cancer
7	ALP, C3, CEBPB, CEBPD, CRABP2, CSE1L, DHCR7, DUSP14, FGFBP1, Fgfr, hCG, IDO1, IFI6, IFITM1, IFN Beta, IgG, IL1, Il12 (family), IL13RA2, ISG15 (includes EG:9636), KPNA1, KRT6A, LDL, LIPG, MSX1, PTH2R, PTHLH, Rbp, RIMS2, SLC2A3, STC1, TM4SF1, TNFAIP3, TNFAIP6, UPP1	32	26	Cardiovascular System Development and Function, Tissue Development, Cellular Development
8	CCL20, CD14/TLR4/LY96, CLCF1, CSTA (includes EG:1475), CXCL6, DEFB4 (includes EG:1673), DUSP5, Ggt, GLA, IL32, IL-1R, IL1F9, IL1R2, IRAK, KRT1, LCN2, LY96, MT3, NF-kappaB (family), NFkB (complex), NfkB-RelA, NfkB1-RelA, NOD2, PAK1IP1, PI3, SAA1, SAA4, SAA@, SQSTM1, TLR4, Tnf receptor, TNFRSF9, TOLLIP, TRAF, TRAIP	29	24	Cell-To-Cell Signaling and Interaction, Carbohydrate Metabolism, Small Molecule Biochemistry
9	ABCB9, ADIPOR2, AMPK, AQP9, BOP1, C1ORF96, CALML5, CALR, CFL1, Cofilin, EPB41L4B, ESPL1, HSP90B1, Insulin, MHC Class I (complex), MIR1 (human), MMD, Ndpk, NETO2, NME1, PDIA4, PDXP (includes EG:57026), PP2A, PPP2R2C, PREX1, PTTG1, PXR ligand-PXR-Retinoic acid-RXR&alpha;, RABL2B, Rsk, Shc, SLC2A1, SLN (includes EG:6588), TAP1, TLR2/3/4/9, UST	29	24	Molecular Transport, Protein Trafficking, Nucleic Acid Metabolism
10	Caspase, CCNA2, CDC6, CDT1, CENPF, Cyclin A, Cyclin E, DAB2IP, DOT1L, DSG3, DTL, E2f, Hdac, HIST1H1B, Histone h3, Histone h4, Importin alpha, KRT14, Lamin b, LMNB1, LMNB2, MCM2, MCM5, NUSAP1, ORC1L, ORC6L, Pias, Pkc(s), PRR11, Rb, SATB1, SKP2, STK3, SUV39H1, TYMS	27	23	DNA Replication, Recombination, and Repair, Cellular Assembly and Organization, Cell Cycle
* The score is a numerical value used to rank networks according to how relevant they are to the genes in the input dataset (768 genes). The score takes into account the number of genes in the network and the size of the network to approximate how relevant the network is to the input gene list.
